# Supplementary material for: Bacterial community diversity and variation in spray water sources and the tomato fruit surface
Source: BMC Microbiol. 2011 Apr 21;11:81. doi: 10.1186/1471-2180-11-81 (PMC3108269; doi:10.1186/1471-2180-11-81)
Supplement: Additional file 1 — Table S1: Bacterial classes abundance in tomato fruit surface and water samples. Average relative abundance of sequences assigned to that class (mean), standard error of the corresponding average (SE) and p-value for the comparison between environments. [file 1471-2180-11-81-S1.XLSX]

## Sheet: Sheet1
Table S1 Bacterial classes abundance in tomato fruit surface and water samples. Average relative abundance of sequences assigned to that class (mean), standard error of the corresponding average (SE) and p-value of the comparison between environments.
Name	pg mean	pg SE	ps mean	ps SE	p-value	wg mean	wg SE	ws mean	ws SE	p-value	pg mean	pg SE	wg mean	wg SE	p-value	ps mean	ps SE	ws mean	ws SE	p-value
Acidobacteria_Gp1	0	0	0.000142349	0.000142349	0.441234	0	0	0	0	1	0	0	0	0	1	0.000142349	0.000142349	0	0	1
Acidobacteria_Gp3	0	0	0	0	1	0	0	0.000217439	0.000217439	1	0	0	0	0	1	0	0	0.000217439	0.000217439	0.34618
Acidobacteria_Gp4	0.000186047	0.000186047	0.000137268	0.000137268	1	0.000950344	0.000950344	0	0	0.274	0.000186047	0.000186047	0.000950344	0.000950344	0.532773	0.000137268	0.000137268	0	0	1
Actinobacteria	0.0338924	0.0184566	0.0307897	0.00991681	0.822111	0.0122917	0.00392776	0.127474	0.0151488	0.0297931	0.0338924	0.0184566	0.0122917	0.00392776	0.297909	0.0307897	0.00991681	0.127474	0.0151488	0.00717391
Alphaproteobacteria	0.172319	0.055788	0.151372	0.0547028	0.756444	0.0287279	0.00214456	0.247577	0.0225386	0.0186207	0.172319	0.055788	0.0287279	0.00214456	0.0186364	0.151372	0.0547028	0.247577	0.0225386	0.154826
Anaerolineae	0	0	0	0	1	0.0093911	0.00185915	0.000778362	0.000778362	0.055069	0	0	0.0093911	0.00185915	0.00577273	0	0	0.000778362	0.000778362	0.349913
Bacilli	0.0404406	0.0150458	0.177585	0.170911	0.481	0.00288159	0.000644361	0.00164021	0.000745274	0.158724	0.0404406	0.0150458	0.00288159	0.000644361	0.0220455	0.177585	0.170911	0.00164021	0.000745274	0.327304
Bacteroidia	0.000363196	0.000363196	0	0	0.260322	0	0	0.000258398	0.000258398	1	0.000363196	0.000363196	0	0	0.572992	0	0	0.000258398	0.000258398	0.34618
Betaproteobacteria	0.104106	0.0376309	0.203134	0.0632045	0.155	0.86226	0.0264364	0.0880724	0.0103237	1e-08	0.104106	0.0376309	0.86226	0.0264364	0	0.203134	0.0632045	0.0880724	0.0103237	0.135217
BRC1_genera_incertae_sedis	0	0	0	0	1	0	0	0.00019459	0.00019459	1	0	0	0	0	1	0	0	0.00019459	0.00019459	0.34618
Caldilineae	0	0	0	0	1	0	0	0.000258398	0.000258398	1	0	0	0	0	1	0	0	0.000258398	0.000258398	0.34618
Chlorobia	0	0	0	0	1	0	0	0.000516796	0.000516796	0.503781	0	0	0	0	1	0	0	0.000516796	0.000516796	0.119824
Clostridia	9.30233e-05	9.30233e-05	0.000388367	0.000254282	0.327336	0.00222186	0.00109851	0.0647746	0.00290292	0.00372414	9.30233e-05	9.30233e-05	0.00222186	0.00109851	0.0911818	0.000388367	0.000254282	0.0647746	0.00290292	0
Cyanobacteria	0.000186047	0.000186047	0.000137268	0.000137268	1	0.00087184	0.00087184	0.0122001	0.00266018	0.0625172	0.000186047	0.000186047	0.00087184	0.00087184	0.552682	0.000137268	0.000137268	0.0122001	0.00266018	0.00891304
Dehalococcoidetes	0	0	0	0	1	0.000475172	0.000475172	0	0	0.208071	0	0	0.000475172	0.000475172	0.0674082	0	0	0	0	1
Deinococci	9.30233e-05	9.30233e-05	0.000279617	0.000171277	0.586689	0.000765785	0.000414914	0.000887865	0.000215585	0.89769	9.30233e-05	9.30233e-05	0.000765785	0.000414914	0.120136	0.000279617	0.000171277	0.000887865	0.000215585	0.087913
Deltaproteobacteria	0.000121065	0.000121065	0.000163399	0.000163399	0.586689	0.0101354	0.00114665	0.00732036	0.00193566	0.162448	0.000121065	0.000121065	0.0101354	0.00114665	0.002	0.000163399	0.000163399	0.00732036	0.00193566	0.0123043
Epsilonproteobacteria	7.02741e-05	7.02741e-05	0	0	1	0	0	0	0	1	7.02741e-05	7.02741e-05	0	0	1	0	0	0	0	1
Erysipelotrichi	0	0	0	0	1	0	0	0.00155829	0.000227916	0.0364138	0	0	0	0	1	0	0	0.00155829	0.000227916	0.00521739
Flavobacteria	9.88142e-05	9.88142e-05	0.00226972	0.00113543	0.0518889	0.00270004	0.000643124	0.0018348	0.000708041	0.403552	9.88142e-05	9.88142e-05	0.00270004	0.000643124	0.00995455	0.00226972	0.00113543	0.0018348	0.000708041	0.710217
Fusobacteria	0	0	0	0	1	0	0	0.00761025	0.00085741	0.026069	0	0	0	0	1	0	0	0.00761025	0.00085741	0.00434783
Gammaproteobacteria	0.623476	0.0878281	0.410081	0.100645	0.0988889	0.0228087	0.00742336	0.0054485	0.000892467	0.076931	0.623476	0.0878281	0.0228087	0.00742336	0.003	0.410081	0.100645	0.0054485	0.000892467	0.0106522
Gemmatimonadetes	0	0	0	0	1	0	0	0.000452988	0.000233138	0.503781	0	0	0	0	1	0	0	0.000452988	0.000233138	0.119824
Holophagae	0	0	0	0	1	0.00103139	0.00019825	0.000258398	0.000258398	0.0694828	0	0	0.00103139	0.00019825	0.00477273	0	0	0.000258398	0.000258398	0.34618
Nitrospira	0	0	0	0	1	0.00849425	0.000723675	0	0	0.0148966	0	0	0.00849425	0.000723675	0.001	0	0	0	0	1
OD1_genera_incertae_sedis	0	0	0	0	1	0	0	0.00335213	0.00027998	0.0111724	0	0	0	0	1	0	0	0.00335213	0.00027998	0.00173913
OP10_genera_incertae_sedis	0	0	0	0	1	0.000712758	0.000712758	0.000412029	0.000206963	0.805897	0	0	0.000712758	0.000712758	0.357273	0	0	0.000412029	0.000206963	0.119824
OP11_genera_incertae_sedis	0	0	0	0	1	0	0	0.00019459	0.00019459	1	0	0	0	0	1	0	0	0.00019459	0.00019459	0.34618
Opitutae	0	0	0	0	1	0.00110943	0.00078065	0.0231442	0.00939259	0.0732069	0	0	0.00110943	0.00078065	0.157091	0	0	0.0231442	0.00939259	0.0297391
Planctomycetacia	0	0	0	0	1	0.000556217	0.000278951	0.00893932	0.00197483	0.0587931	0	0	0.000556217	0.000278951	0.0674082	0	0	0.00893932	0.00197483	0.00978261
Spartobacteria	0	0	0	0	1	0	0	0.0834853	0.00872612	0.0223448	0	0	0	0	1	0	0	0.0834853	0.00872612	0.0026087
Sphingobacteria	0.000433968	0.000221865	0.000344517	0.000148078	1	0.00240341	0.00127814	0.0172546	0.00184297	0.0401379	0.000433968	0.000221865	0.00240341	0.00127814	0.136636	0.000344517	0.000148078	0.0172546	0.00184297	0.00347826
Spirochaetes	0	0	0	0	1	0.000796813	0.000796813	0	0	0.274	0	0	0.000796813	0.000796813	0.357273	0	0	0	0	1
SR1_genera_incertae_sedis	0	0	0	0	1	0	0	0.000434877	0.000434877	0.503781	0	0	0	0	1	0	0	0.000434877	0.000434877	0.119824
Subdivision3	0	0	0	0	1	0.00140004	0.00106375	0	0	0.13431	0	0	0.00140004	0.00106375	0.216	0	0	0	0	1
Thermomicrobia	0	0	0.000137268	0.000137268	0.441234	0	0	0.00232875	0.00134268	0.100172	0	0	0	0	1	0.000137268	0.000137268	0.00232875	0.00134268	0.155696
TM7_genera_incertae_sedis	0.000713038	0.000362561	0.00194165	0.00102505	0.249667	0.00369994	0.00294525	0.00159925	0.000365315	0.594345	0.000713038	0.000362561	0.00369994	0.00294525	0.352682	0.00194165	0.00102505	0.00159925	0.000365315	0.719652
Unclassified	0.023407	0.00548035	0.0210953	0.00604699	0.749333	0.0230773	0.00641198	0.281346	0.0197921	0.00744828	0.023407	0.00548035	0.0230773	0.00641198	0.926636	0.0210953	0.00604699	0.281346	0.0197921	0.000869565
Verrucomicrobiae	0	0	0	0	1	0	0	0.00817434	0.00177942	0.0513448	0	0	0	0	1	0	0	0.00817434	0.00177942	0.00804348
WS3_genera_incertae_sedis	0	0	0	0	1	0.000237586	0.000237586	0	0	0.45618	0	0	0.000237586	0.000237586	0.259656	0	0	0	0	1
