# Supplementary material for: Bacterial community diversity and variation in spray water sources and the tomato fruit surface
Source: BMC Microbiol. 2011 Apr 21;11:81. doi: 10.1186/1471-2180-11-81 (PMC3108269; doi:10.1186/1471-2180-11-81)
Supplement: Additional file 2 — Table S2: Bacterial genera abundance in tomato fruit surface and water samples. Average relative abundance of sequences assigned to that genus (mean), standard error of the corresponding average (SE) and p-value for the comparison between environments. [file 1471-2180-11-81-S2.XLSX]

## Sheet: Sheet1
Table S2 Bacterial genera abundance in tomato fruit surface and water samples. Average relative abundance of sequences assigned to that genus (mean), standard error of the corresponding average (SE) and p-value of the comparison between environments.
Name	pg mean	pg SE	ps mean	ps SE	p-value	wg mean	wg SE	ws mean	ws SE	p-value
Acetivibrio	9.30233e-05	9.30233e-05	0	0	1	0	0	0.000670427	5.5996e-05	0.00281579
Acetobacter	0.00213224	0.00153875	8.16993e-05	8.16993e-05	0.19037	0	0	0	0	1
Achromobacter	0	0	0	0	1	0.000237586	0.000237586	0	0	0.45618
Acidocella	0	0	0	0	1	0.00050319	0.000252763	0	0	0.208071
Acidovorax	0.00352053	0.00152452	0.00683417	0.00260444	0.285261	0.0184941	0.00549581	0.00122818	0.000951341	0.0391579
Acinetobacter	0.00487873	0.00158791	0.00763714	0.00286829	0.52813	0.0136582	0.00565093	0.000412029	0.000206963	0.0528553
Aeromicrobium	9.30233e-05	9.30233e-05	0	0	1	0	0	0	0	1
Agrococcus	0.000121065	0.000121065	0.000393447	0.000255816	0.327336	0.000950344	0.000950344	0	0	0.344605
Algoriphagus	0	0	0	0	1	0	0	0.000258398	0.000258398	1
Anaeromyxobacter	0	0	0	0	1	0	0	0.000258398	0.000258398	1
Anaerosporobacter	0	0	0.000125549	0.000125549	0.441234	0	0	0	0	1
Aquabacterium	0.000637388	0.00040866	0.000965959	0.000799986	0.791283	0.00463129	0.00139816	0.000217439	0.000217439	0.03775
Aquicella	0	0	0	0	1	0	0	0.000389181	0.000389181	0.503781
Aquincola	0	0	0	0	1	0	0	0.000258398	0.000258398	1
Arcobacter	7.02741e-05	7.02741e-05	0	0	1	0	0	0	0	1
Arthrobacter	7.02741e-05	7.02741e-05	0	0	1	0	0	0	0	1
Asaia	0.000465116	0.000465116	0.000142349	0.000142349	0.636152	0	0	0	0	1
Aurantimonas	0.000588511	0.00022295	0.000125549	0.000125549	0.0743696	0.00113744	0.000774006	0	0	0.171671
Azonexus	0.000548089	0.0003334	0.000952682	0.000417236	0.565848	0.00277507	0.00167377	0	0	0.131816
Bacillus	0.00070494	0.000297656	0	0	0.0175	0.000265604	0.000265604	0.000258398	0.000258398	1
Bartonella	9.18695e-05	9.18695e-05	0	0	1	0	0	0	0	1
Bellilinea	0	0	0	0	1	0.000237586	0.000237586	0	0	0.45618
Belnapia	0	0	0.000284698	0.000284698	0.194675	0	0	0	0	1
Blastobacter	9.30233e-05	9.30233e-05	0	0	1	0.000237586	0.000237586	0	0	0.45618
Blastococcus	0.000574359	0.000284943	0.00171824	0.000734118	0.140152	0.00320022	0.000594546	0.000412029	0.000206963	0.0222632
Bosea	0	0	0	0	1	0	0	0.000258398	0.000258398	1
Brachybacterium	0	0	0	0	1	0.000237586	0.000237586	0	0	0.45618
Bradyrhizobium	0	0	0	0	1	0.00298511	0.00173651	0.00019459	0.00019459	0.155553
BRC1_genera_incertae_sedis	0	0	0	0	1	0	0	0.00019459	0.00019459	1
Burkholderia	0.0444937	0.026703	0.106633	0.0430157	0.216478	0.743873	0.0462266	0.00134085	0.000111992	0.00140789
Caenimonas	0	0	0	0	1	0	0	0.00019459	0.00019459	1
Caldalkalibacillus	0	0	0	0	1	0.000237586	0.000237586	0	0	0.45618
Caldilinea	0	0	0	0	1	0	0	0.000258398	0.000258398	1
Cerasicoccus	0	0	0	0	1	0	0	0.000217439	0.000217439	1
Cetobacterium	0	0	0	0	1	0	0	0.00739281	0.00100936	0.0112632
Chlorobaculum	0	0	0	0	1	0	0	0.000516796	0.000516796	0.503781
Citrobacter	0.000121065	0.000121065	0	0	1	0.000290613	0.000290613	0	0	0.45618
Cloacibacterium	9.88142e-05	9.88142e-05	0.000947601	0.000409416	0.0491522	0.00159062	0.000799637	0	0	0.0751974
Clostridium	0	0	0	0	1	0.00087184	0.00087184	0.0138308	0.00279747	0.0236711
Comamonas	0.00186645	0.00111998	0.00223161	0.00115331	0.857326	0.002641	0.00134031	0	0	0.0832632
Conexibacter	0	0	0	0	1	0	0	0.00121324	0.000675628	0.10425
Corynebacterium	0	0	0.000142349	0.000142349	0.441234	0.000475172	0.000475172	0	0	0.208071
Cronobacter	0.00244719	0.00201455	0.00163399	0.00163399	0.814435	0	0	0	0	1
Cryptosporangium	0	0	0	0	1	0.000290613	0.000290613	0	0	0.45618
Cupriavidus	0.000620015	0.000294508	0.000349597	0.000151067	0.539674	0.000818813	0.000506142	0	0	0.141197
Curtobacterium	0.0167355	0.010035	0.0151025	0.00572294	0.89537	0.000265604	0.000265604	0	0	0.45618
Curvibacter	0	0	0	0	1	0	0	0.000258398	0.000258398	1
Cystobacter	0.000121065	0.000121065	0	0	1	0	0	0	0	1
Dechloromonas	9.30233e-05	9.30233e-05	8.16993e-05	8.16993e-05	1	0.000950344	0.000950344	0	0	0.344605
Dehalogenimonas	0	0	0	0	1	0.000475172	0.000475172	0	0	0.208071
Deinococcus	0	0	0.000137268	0.000137268	0.441234	0.000237586	0.000237586	0	0	0.45618
Delftia	0.000411717	0.00018863	0.000491946	0.000262412	0.737929	0.00698167	0.0017604	0	0	0.0307105
Derxia	0	0	0	0	1	0	0	0.000629468	0.000377307	0.116
Desulfomicrobium	0	0	0	0	1	0.00124096	0.000843462	0	0	0.164908
Desulfovibrio	0	0	0	0	1	0.000528199	0.000268063	0	0	0.208071
Devosia	0	0	0.000125549	0.000125549	0.441234	0	0	0.00270456	0.000478876	0.0140789
Diaphorobacter	0.00116036	0.0009268	0.00277273	0.00148226	0.449935	0.0072218	0.00350729	0	0	0.0568158
Dietzia	0.000372093	0.000372093	0.000416885	0.000275851	1	0.000290613	0.000290613	0	0	0.45618
Dyadobacter	0.000242131	0.000242131	0	0	0.506881	0	0	0	0	1
Dysgonomonas	0.000363196	0.000363196	0	0	0.260322	0	0	0	0	1
Enterobacter	0.166999	0.118454	0.0305098	0.00752651	0.244022	0.00155959	0.000398036	0	0	0.0321184
Enterococcus	0.00218624	0.00114655	0	0	0.0625652	0	0	0	0	1
Erwinia	0.00655753	0.00196568	0.0116049	0.00712554	0.625043	0	0	0	0	1
Escherichia/Shigella	0.00050918	0.000256209	0	0	0.0533913	0	0	0	0	1
Ethanoligenens	0	0	0	0	1	0	0	0.00019459	0.00019459	1
Exiguobacterium	0.000465116	0.000465116	0	0	0.364804	0.000290613	0.000290613	0	0	0.45618
Ferruginibacter	0	0	0	0	1	0	0	0.000516796	0.000516796	0.503781
Flavobacterium	0	0	0	0	1	0	0	0.000606619	0.000337814	0.10425
Fluviicola	0	0	0	0	1	0	0	0.000775194	0.000775194	0.344605
Frigoribacterium	0	0	0.000549073	0.000549073	0.0378884	0	0	0	0	1
Gemmata	0	0	0	0	1	0	0	0.000452988	0.000233138	0.503781
Gemmatimonas	0	0	0	0	1	0	0	0.000452988	0.000233138	0.503781
Geothrix	0	0	0	0	1	0	0	0.000258398	0.000258398	1
Gluconobacter	0.00612648	0.00612648	0.000163399	0.000163399	0.407326	0	0	0	0	1
Gordonia	0	0	0.000142349	0.000142349	0.441234	0	0	0	0	1
Gp1	0	0	0.000142349	0.000142349	0.441234	0	0	0	0	1
Gp3	0	0	0	0	1	0	0	0.000217439	0.000217439	1
Gp4	0.000186047	0.000186047	0.000137268	0.000137268	1	0.000950344	0.000950344	0	0	0.344605
GpI	0	0	0	0	1	0	0	0.000258398	0.000258398	1
GpIIa	0	0	0.000137268	0.000137268	0.441234	0	0	0.0107513	0.00192943	0.0168947
Gracilibacter	0	0	0	0	1	0.000290613	0.000290613	0	0	0.45618
Herbaspirillum	0	0	0.000458347	0.000364901	0.0378884	0	0	0	0	1
Hoeflea	0	0	0	0	1	0	0	0.00019459	0.00019459	1
Holophaga	0	0	0	0	1	0.00103139	0.00019825	0	0	0.0183026
Hydrogenophaga	0	0	0	0	1	0	0	0.000452988	0.000233138	0.503781
Hyphomicrobium	0	0	0	0	1	0.00145353	0.00107991	0	0	0.214224
Ideonella	0	0	0	0	1	0	0	0.000258398	0.000258398	1
Ilumatobacter	0	0	0	0	1	0	0	0.0112783	0.00270377	0.0250789
Inhella	0	0	0	0	1	0	0	0.000258398	0.000258398	1
Janibacter	0	0	0.000284698	0.000284698	0.194675	0	0	0	0	1
Kineococcus	9.88142e-05	9.88142e-05	0	0	1	0	0	0	0	1
Kineosporia	0	0	0.000376648	0.000376648	0.0858859	0	0	0	0	1
Klebsiella	9.88142e-05	9.88142e-05	0	0	1	0	0	0	0	1
Kluyvera	0.000190684	0.000116898	0	0	0.506881	0	0	0	0	1
Kocuria	0	0	0.000125549	0.000125549	0.441234	0	0	0	0	1
Krasilnikovia	0	0	0	0	1	0	0	0.000412029	0.000206963	0.503781
Kurthia	0.0113141	0.0113141	0	0	0.343065	0	0	0	0	1
Lacibacter	0	0	0	0	1	0	0	0.000824058	0.000413925	0.0596316
Lactobacillus	0.000191837	0.000117565	0.000711744	0.000711744	0.596804	0	0	0	0	1
Lactococcus	0.000662464	0.000282976	0	0	0.0220435	0.000265604	0.000265604	0	0	0.45618
Lamprocystis	0	0	0	0	1	0	0	0.000258398	0.000258398	1
Leptothrix	0	0	0	0	1	0	0	0.000516796	0.000516796	0.503781
Leuconostoc	0.0146098	0.00827601	0.119855	0.117577	0.488739	0.00100337	0.00062076	0	0	0.146526
Longilinea	0	0	0	0	1	0	0	0.00019459	0.00019459	1
Lysobacter	9.88142e-05	9.88142e-05	0.000711744	0.000711744	0.508304	0.00137503	0.000620719	0	0	0.0554079
Marmoricola	0.000121065	0.000121065	0	0	1	0	0	0	0	1
Massilia	0.0374001	0.0153314	0.0621007	0.0280022	0.560935	0.00164063	0.000549782	0	0	0.0433816
Meiothermus	0	0	0	0	1	0	0	0.000887865	0.000215585	0.0264868
Methylibium	0	0	0	0	1	0.000712758	0.000712758	0.00119039	0.00088451	0.763684
Methylobacillus	0	0	0	0	1	0.000290613	0.000290613	0	0	0.45618
Methylobacterium	0.00245738	0.00134666	0.00249082	0.000991026	0.964283	0.00105941	0.000271028	0	0	0.0335263
Methylocaldum	0	0	0	0	1	0	0	0.000217439	0.000217439	1
Methylocystis	0	0	0	0	1	0.00864478	0.00193308	0.0824131	0.00655884	0.00703947
Methylophilus	0	0	0	0	1	0	0	0.000928825	0.000311411	0.0447895
Methylosinus	0	0	0	0	1	0	0	0.00144879	0.000735889	0.0885921
Methylotenera	0	0	0	0	1	0	0	0.000475837	0.000240548	0.503781
Methylovirgula	0	0	0	0	1	0	0	0.000652316	0.000652316	0.344605
Microbacterium	0.00371032	0.00167239	0.00110519	0.000827825	0.159413	0	0	0	0	1
Micrococcus	0	0	0	0	1	0.00087184	0.00087184	0	0	0.344605
Modestobacter	0	0	0	0	1	0.000290613	0.000290613	0	0	0.45618
Morganella	9.18695e-05	9.18695e-05	0	0	1	0	0	0	0	1
Mycobacterium	0.000432815	0.000221827	0.000284698	0.000284698	0.700229	0.000768795	0.000460892	0.0319105	0.00838991	0.0349342
Naxibacter	0.000962414	0.000497842	0.000794171	0.000542463	0.856413	0	0	0	0	1
Nevskia	0	0	0	0	1	0	0	0.00019459	0.00019459	1
Nitrospira	0	0	0	0	1	0.00849425	0.000723675	0	0	0.00563158
Nocardioides	0.000782656	0.000312444	0.00116657	0.000474451	0.626783	0.00195626	0.00120172	0.000258398	0.000258398	0.202605
Novosphingobium	9.88142e-05	9.88142e-05	0.000137268	0.000137268	1	0.00217485	0.00139686	0.00192936	0.000723257	0.867987
Ochrobactrum	9.18695e-05	9.18695e-05	0	0	1	0	0	0	0	1
OD1_genera_incertae_sedis	0	0	0	0	1	0	0	0.00335213	0.00027998	0.00281579
OP10_genera_incertae_sedis	0	0	0	0	1	0.000712758	0.000712758	0.000412029	0.000206963	0.780066
OP11_genera_incertae_sedis	0	0	0	0	1	0	0	0.00019459	0.00019459	1
Opitutus	0	0	0	0	1	0.00110943	0.00078065	0.00019459	0.00019459	0.277816
Oxalicibacterium	0	0	0	0	1	0	0	0.000258398	0.000258398	1
Paenibacillus	0.00110464	0.000306262	0	0	0.0025	0	0	0	0	1
Pannonibacter	0.000121065	0.000121065	0	0	1	0	0	0	0	1
Pantoea	0.174175	0.0549791	0.19129	0.0475324	0.855196	0	0	0	0	1
Paracoccus	0.000276762	0.000184031	0.00118689	0.000804252	0.279935	0.000531208	0.000531208	0	0	0.208071
Pedobacter	0	0	0	0	1	0.000237586	0.000237586	0.000258398	0.000258398	1
Pelomonas	0	0	0.000125549	0.000125549	0.441234	0.00161262	0.000533285	0	0	0.0419737
Phaselicystis	0	0	0	0	1	0.000237586	0.000237586	0	0	0.45618
Phenylobacterium	0	0	0.000142349	0.000142349	0.441234	0	0	0	0	1
Phycicola	0	0	0	0	1	0	0	0.000258398	0.000258398	1
Phyllobacterium	0	0	0	0	1	0.000237586	0.000237586	0	0	0.45618
Pilibacter	9.18695e-05	9.18695e-05	0	0	1	0	0	0	0	1
Pimelobacter	0	0	0	0	1	0	0	0.00019459	0.00019459	1
Pirellula	0	0	0	0	1	0	0	0.00227285	0.000968825	0.0514474
Planctomyces	0	0	0	0	1	0	0	0.000824058	0.000413925	0.0596316
Polaromonas	0	0	0	0	1	0.000237586	0.000237586	0.000606619	0.000337814	0.483947
Polynucleobacter	0	0	0	0	1	0	0	0.0160162	0.00149292	0.00844737
Pontibacter	9.30233e-05	9.30233e-05	0	0	1	0	0	0	0	1
Porphyrobacter	0.000307112	0.000194957	0	0	0.260322	0	0	0	0	1
Propionibacterium	0	0	0.000142349	0.000142349	0.441234	0	0	0	0	1
Prosthecobacter	0	0	0	0	1	0	0	0.000452988	0.000233138	0.503781
Prosthecomicrobium	0	0	0	0	1	0.00225035	0.00113041	0	0	0.0698421
Pseudomonas	0.086913	0.0222057	0.0694562	0.0235417	0.701239	0.000768795	0.000460892	0	0	0.121105
Pseudorhodoferax	0	0	0	0	1	0	0	0.000258398	0.000258398	1
Ralstonia	0.000890188	0.000561595	0.00337012	0.00126774	0.0786087	0.01561	0.00326766	0	0	0.0208553
Ramlibacter	0	0	0	0	1	0.000237586	0.000237586	0	0	0.45618
Rhizobium	0.0341472	0.0186868	0.00862154	0.00233594	0.170478	0	0	0.00145353	0.000767805	0.0927632
Rhodobacter	0.000191837	0.000117565	0	0	0.506881	0	0	0.00108246	0.000158646	0.0126711
Rhodoferax	0	0	0	0	1	0.000290613	0.000290613	0	0	0.45618
Rickettsia	0	0	0.000502197	0.000502197	0.0378884	0	0	0	0	1
Roseomonas	0.000275609	0.000275609	0	0	0.260322	0	0	0.00452125	0.000803438	0.0154868
Rubellimicrobium	0	0	0.000125549	0.000125549	0.441234	0.000237586	0.000237586	0	0	0.45618
Rudanella	0	0	0	0	1	0	0	0.000217439	0.000217439	1
Rummeliibacillus	0.000281096	0.000281096	0	0	0.135346	0	0	0	0	1
Saccharibacillus	0.00254451	0.00156136	0.00258825	0.00242032	0.966435	0	0	0	0	1
Saccharopolyspora	0	0	0	0	1	0	0	0.000217439	0.000217439	1
Salmonella	0	0	8.16993e-05	8.16993e-05	0.441234	0	0	0	0	1
Sarcina	0	0	0	0	1	0	0	0.00177573	0.000431171	0.0264868
Schlesneria	0	0	0	0	1	0	0	0.00279438	0.000685118	0.0293026
Serratia	0	0	8.16993e-05	8.16993e-05	0.441234	0.000581226	0.000581226	0	0	0.208071
Shinella	9.30233e-05	9.30233e-05	0	0	1	0	0	0	0	1
Silanimonas	0	0	0	0	1	0	0	0.000452988	0.000233138	0.503781
Skermania	0	0	0	0	1	0	0	0.00019459	0.00019459	1
Solirubrobacter	0	0	0	0	1	0	0	0.000475837	0.000240548	0.503781
Spartobacteria_genera_incertae_sedis	0	0	0	0	1	0	0	0.0780762	0.00862132	0.00985526
Sphaerobacter	0	0	0.000137268	0.000137268	0.441234	0	0	0.000711386	0.000452084	0.156961
Sphingobium	0.000121065	0.000121065	0	0	1	0	0	0	0	1
Sphingomonas	0.10554	0.0349278	0.119549	0.0448323	0.850717	0.000531208	0.000531208	0.000434877	0.000434877	1
Sphingopyxis	0	0	0	0	1	0.000475172	0.000475172	0	0	0.208071
Spirosoma	0	0	0	0	1	0	0	0.000693275	0.000378835	0.0978684
Sporacetigenium	0	0	0	0	1	0	0	0.0016221	0.000529958	0.0405658
Sporotalea	0	0	0	0	1	0	0	0.000258398	0.000258398	1
SR1_genera_incertae_sedis	0	0	0	0	1	0	0	0.000434877	0.000434877	0.503781
Staphylococcus	9.88142e-05	9.88142e-05	0	0	1	0	0	0	0	1
Stenotrophomonas	0.00297246	0.000814157	0.000624134	0.00022406	0.00956522	0.000581226	0.000581226	0	0	0.208071
Streptococcus	0	0	0	0	1	0.000237586	0.000237586	0	0	0.45618
Streptomyces	0	0	0	0	1	0	0	0.000434877	0.000434877	0.503781
Subdivision3_genera_incertae_sedis	0	0	0	0	1	0.00140004	0.00106375	0	0	0.225
Tatumella	0.000395257	0.000395257	0	0	0.135346	0	0	0	0	1
Terrimonas	0	0	0	0	1	0	0	0.00138181	0.000494769	0.0473421
TM7_genera_incertae_sedis	0.000713038	0.000362561	0.00194165	0.00102505	0.256	0.00369994	0.00294525	0.00159925	0.000365315	0.590908
Truepera	9.30233e-05	9.30233e-05	0.000142349	0.000142349	1	0.000528199	0.000268063	0	0	0.208071
Turicibacter	0	0	0	0	1	0	0	0.000951673	0.000481096	0.0780395
Turneriella	0	0	0	0	1	0.000796813	0.000796813	0	0	0.344605
Unclassified	0.221679	0.0202899	0.15809	0.0251521	0.0577391	0.109963	0.021184	0.684146	0.0192908	0
Vagococcus	0.000121065	0.000121065	0	0	1	0	0	0	0	1
Verrucomicrobium	0	0	0	0	1	0	0	0.00398477	0.00127133	0.0363421
Vogesella	0	0	0.000218968	0.000141103	0.194675	0	0	0	0	1
Wautersiella	0	0	0.000480769	0.000480769	0.0378884	0	0	0	0	1
Weissella	0.00405615	0.00381392	0.0444548	0.044175	0.470391	0.000581226	0.000581226	0	0	0.208071
WS3_genera_incertae_sedis	0	0	0	0	1	0.000237586	0.000237586	0	0	0.45618
Xanthomonas	0.022431	0.0170794	0.0121102	0.00908108	0.702609	0.000581226	0.000581226	0	0	0.208071
Xiphinematobacter	0	0	0	0	1	0	0	0.00132274	0.000645629	0.0582237
Zoogloea	0	0	0.000218968	0.000141103	0.194675	0.00153759	0.000921785	0	0	0.121105
